# Supplementary material for: Prevalence and Clinical Significance of Limb Arterial Variations: A Systematic Review and Proportional Meta-Analysis with an Evidence-Based Educational Framework
Source: Diagnostics (Basel). 2026 Jul 10;16(14):2163. doi: 10.3390/diagnostics16142163 (PMC13407564; doi:10.3390/diagnostics16142163)
Supplement: Supplementary file 1 [file diagnostics-16-02163-s001.zip]

Archive with 3 entries (3 files):
- diagnostics-4363915_PRISMA_2020_Checklist.pdf
- Supplementary_Appendix_S1.pdf
- Supplementary_Table_S1.xlsx
