# Supplementary material for: Prevalence and Clinical Significance of Limb Arterial Variations: A Systematic Review and Proportional Meta-Analysis with an Evidence-Based Educational Framework
Source: Diagnostics (Basel). 2026 Jul 10;16(14):2163. doi: 10.3390/diagnostics16142163 (PMC13407564; doi:10.3390/diagnostics16142163)
Supplement: Supplementary file 1 [file diagnostics-16-02163-s001.zip › Supplementary_Table_S1.xlsx]

## Sheet: Supplementary_Table_S1
#	First Author	Year	Country	Study Design	Detection Method	Variant Type	Limb	N Limbs	N Variants	Prev (%)	AQUA Quality	Clinical Consequence Reported	Key Finding
UPPER LIMB — High-Origin Radial Artery
1	McCormack	1953	USA	Cadaveric	Macroscopic dissection	High-origin radial artery	Upper	750	107	14.3	High	Catheterization implications	Landmark 750-limb study
2	Quain	1844	UK	Cadaveric	Macroscopic dissection	High-origin radial artery	Upper	429	53	12.4	Low	None	Historical reference
3	Adachi	1928	Japan	Cadaveric	Macroscopic dissection	High-origin radial artery	Upper	410	29	7.1	Low	None	Japanese population
4	Skopakoff	1959	Bulgaria	Cadaveric	Macroscopic dissection	High-origin radial artery	Upper	610	55	9	Low	None	Eastern European sample
5	Rodriguez-Niedenfuhr	2001	Spain	Cadaveric	Macroscopic dissection	High-origin radial artery	Upper	384	56	14.6	High	Catheterization	Unified classification system
6	Haladaj	2018	Poland	Cadaveric	Macroscopic dissection	High-origin radial artery	Upper	120	11	9.2	High	Catheterization	Cubital crossover 54.6%
7	Uglietta	1989	USA	Imaging	Conventional angiography	High-origin radial artery	Upper	100	7	7	Moderate	None	Arteriographic study
8	Kachlik	2020	Czech Rep	Cadaveric	Macroscopic dissection	High-origin radial artery	Upper	423	27	6.4	High	Catheterization	Terminological standardization
9	Mwachaka	2022	Kenya	Cadaveric	Macroscopic dissection	High-origin radial artery	Upper	62	8	12.9	Moderate	None	Black African population
10	Nair	2024	India	Cadaveric	Macroscopic dissection	High-origin radial artery	Upper	60	4	6.7	Moderate	None	Axillary origin variant
11	Dube	2025	South Africa	Cadaveric	Macroscopic dissection	High-origin radial artery	Upper	60	6	10	Moderate	None	KwaZulu-Natal population
12	Singh	2025	India	Cadaveric	Macroscopic dissection	High-origin radial artery	Upper	200	31	15.5	High	Catheterization	Large Indian sample
13	Weathersby	1956	USA	Cadaveric	Macroscopic dissection	High-origin radial artery	Upper	249	39	15.7	Moderate	None	Cadaveric portion
14	Muller	1903	Germany	Cadaveric	Macroscopic dissection	High-origin radial artery	Upper	300	31	10.3	Low	None	Historical German study
15	De Almeida	2024	Brazil	Imaging	Doppler ultrasound	High-origin radial artery	Upper	500	78	15.6	High	Catheterization	Largest Doppler study; 500 UL
UPPER LIMB — Superficial Ulnar Artery
16	Rodriguez-Niedenfuhr	2001	Spain	Cadaveric	Macroscopic dissection	Superficial ulnar artery	Upper	384	10	2.6	High	Intra-arterial injection	Brachioulnaris superficialis
17	Jacquemin	2007	Belgium	Cadaveric	Macroscopic dissection	Superficial ulnar artery	Upper	95	4	4.2	Moderate	Cannulation risk	All male cadavers; calibre data
18	Kachlik	2020	Czech Rep	Cadaveric	Macroscopic dissection	Superficial ulnar artery	Upper	423	8	1.9	High	Cannulation risk	Czech population
19	Natsis	2006	Greece	Cadaveric	Macroscopic dissection	Superficial ulnar artery	Upper	92	3	3.3	Moderate	None	Axillary artery origin
20	D'costa	2004	India	Cadaveric	Macroscopic dissection	Superficial ulnar artery	Upper	116	2	1.7	Moderate	None	Indian population
21	McCormack	1953	USA	Cadaveric	Macroscopic dissection	Superficial ulnar artery	Upper	750	22	2.9	High	None	From 750-limb dataset
22	Dartnell	2007	UK	Cadaveric	Macroscopic dissection	Superficial ulnar artery	Upper	106	3	2.8	Moderate	None	UK sample
23	Keen	1961	South Africa	Cadaveric	Macroscopic dissection	Superficial ulnar artery	Upper	396	12	3	Moderate	None	South African population
UPPER LIMB — Persistent Median Artery
24	Lucas	2020	Australia	Cadaveric	Macroscopic + histology	Persistent median artery	Upper	78	26	33.3	High	CTS association	Microevolutionary change; histological
25	Nayak	2009	India	Cadaveric	Macroscopic dissection	Persistent median artery	Upper	84	13	15.5	Moderate	CTS	Palmar type; SPA contribution
26	Kopuz	1995	Turkey	Cadaveric	Macroscopic dissection	Persistent median artery	Upper	100	12	12	Moderate	None	Neonatal + adult cadavers
27	Patnaik	2016	India	Cadaveric	Macroscopic dissection	Persistent median artery	Upper	60	5	8.3	Moderate	None	Forearm and palm
28	Rodriguez-Niedenfuhr	2001	Spain	Cadaveric	Macroscopic dissection	Persistent median artery	Upper	384	15	3.9	High	None	Macroscopic identification only
29	Claassen	2008	Germany	Cadaveric	Macroscopic dissection	Persistent median artery	Upper	284	16	5.6	High	CTS	Large patent arteries
30	Tran	2026	USA	Cadaveric	Macroscopic dissection	Persistent median artery	Upper	102	13	12.7	Moderate	None	Recent study; 102 forearms
31	Townsend	2022	USA	Imaging	Ultrasound	Persistent median artery	Upper	133	10	7.5	Moderate	CTS	Prospective CTS patients
32	Eid	2011	Japan	Cadaveric	Macroscopic dissection	Persistent median artery	Upper	50	2	4	Moderate	CTS	Literature review included
33	Ellis	2025	USA	Cadaveric	Macroscopic dissection	Persistent median artery	Upper	112	48	42.9	High	CTS	56 cadavers; highest prevalence
34	Henneberg	1995	Australia	Cadaveric	Macroscopic dissection	Persistent median artery	Upper	120	8	6.7	Moderate	None	Secular trend hypothesis
LOWER LIMB — Popliteal Artery Branching Variants
35	Kim	1989	USA	Imaging	Conventional angiography	Popliteal branching variant	Lower	605	60	9.9	High	Bypass planning	Original Kim classification
36	Day	2006	UK	Imaging	Conventional angiography	Popliteal branching variant	Lower	1037	96	9.3	High	Bypass planning	Largest angiographic study
37	Oner	2020	Turkey	Imaging	CT angiography	Popliteal branching variant	Lower	340	36	10.6	High	Bypass planning	Sex difference: F>M
38	Yanik	2015	Turkey	Imaging	CT angiography	Popliteal branching variant	Lower	126	19	15.1	Moderate	None	64-MDCT
39	Calisir	2015	Turkey	Imaging	CT angiography	Popliteal branching variant	Lower	684	89	13	High	Bypass planning	342 patients; 64-MDCT
40	Demirtas	2016	Turkey	Imaging	CT angiography	Popliteal branching variant	Lower	1261	143	11.3	High	Bypass planning	128-slice; largest CTA
41	Oztekin	2015	Turkey	Imaging	CT angiography	Popliteal branching variant	Lower	495	36	7.3	High	None	253 patients
42	Arayapithak	2023	Thailand	Imaging	CT angiography	Popliteal branching variant	Lower	1542	143	9.3	High	Bypass planning	771 patients; largest study
43	Kropman	2011	Netherlands	Imaging	CT angiography	Popliteal branching variant	Lower	404	34	8.4	Moderate	Bypass planning	Dutch population
44	Rai	2024	India	Imaging	CT angiography	Popliteal branching variant	Lower	181	44	24.3	Moderate	None	Indian population; high prevalence
45	Kil	2009	South Korea	Imaging	Angiography	Popliteal branching variant	Lower	1242	134	10.8	High	Bypass planning	Korean population
46	Mauro	1988	USA	Imaging	Conventional angiography	Popliteal branching variant	Lower	464	38	8.2	Moderate	None	Early angiographic study
47	Lorbeer	2018	Germany	Imaging	MR angiography	Popliteal branching variant	Lower	793	63	7.9	High	None	MRA; population-based
LOWER LIMB — Peronea Magna
48	Rosson	2005	USA	Imaging	MR angiography	Peronea magna	Lower	93	5	5.4	High	Fibula flap CI; limb loss	Cost-effectiveness analysis
49	Demirtas	2016	Turkey	Imaging	CT angiography	Peronea magna	Lower	1261	12	0.95	High	Fibula flap CI	Type IIIC from 1261 limbs
50	Oner	2020	Turkey	Imaging	CT angiography	Peronea magna	Lower	340	3	0.88	High	Fibula flap CI	Type IIIC subcategory
51	Day	2006	UK	Imaging	Conventional angiography	Peronea magna	Lower	1037	6	0.58	High	Fibula flap CI	Hypoplastic ATA+PTA
52	Arayapithak	2023	Thailand	Imaging	CT angiography	Peronea magna	Lower	1542	2	0.13	High	Fibula flap CI	Very low prevalence
53	Kim	1989	USA	Imaging	Conventional angiography	Peronea magna	Lower	605	5	0.83	High	Fibula flap CI	Original Type IIIC
54	Rai	2024	India	Imaging	CT angiography	Peronea magna	Lower	181	3	1.66	Moderate	Fibula flap CI	Type IIIC (peronea magna)
LOWER LIMB — Persistent Sciatic Artery (narrative)
55	van Hooft	2009	Netherlands	Systematic review	Mixed	Persistent sciatic artery	Lower	167 cases	167	0.03-0.06	High	48% aneurysm rate; Cowie sign	SR of all published cases
56	Gauffre	1994	France	Imaging	Angiography	Persistent sciatic artery	Lower	~78,000	27	0.035	Moderate	Aneurysm	Large angiographic survey
57	Bower	1977	USA	Mixed	Case series	Persistent sciatic artery	Lower	est.	~30	0.03	Moderate	Aneurysm	Estimated prevalence
Total: 57 studies | 23,267 limbs | 20 countries | Publication years: 1844–2026
